# Supplementary material for: Alzheimer’s Disease: Models and Molecular Mechanisms Informing Disease and Treatments
Source: Bioengineering (Basel). 2024 Jan 1;11(1):45. doi: 10.3390/bioengineering11010045 (PMC10813760; doi:10.3390/bioengineering11010045)
Supplement: Supplementary file 1 [file bioengineering-11-00045-s001.zip]

Archive with 1 entries (1 files):
- bioengineering-2746604-supplementary.pdf
